# Supplementary material for: Differentiating among pragmatic uses of words through timed sensicality judgments
Source: Front Psychol. 2013 Dec 19;4:938. doi: 10.3389/fpsyg.2013.00938 (PMC3867823; doi:10.3389/fpsyg.2013.00938)
Supplement: Supplementary file 1 [file DataSheet1.XLS]

## Sheet: Variables
MEA(M)	Meaningfulness Mean
MEA(Mdn)	Meaningfulness Median
MEA(SD)	Meaningfulness Standard Deviation
DIFF(M)	Difficulty Mean
DIFF(Mdn)	Difficulty Median
DIFF(SD)	Difficulty Standard Deviation
FAM(M)	Familiarity Mean
FAM (Mdn)	Familiar Median
FAM(SD)	Familiarity Standard Deviation
CLOZE(%)	Cloze Probability
WRD_KNW(%)	World Knowledge
TYP(M)	Typicality Judgments Mean
TYP(Mdn)	Typicality Judgments Median
TYP(SD)	Typicality Judgments Standard Deviation
MP_M	Metaphor set - Metaphorical sentences
MP_L	Metaphor set - Literal sentences
MP_A	Metaphor set - Anomalous sentences
MT_M	Metonymy set - Metonymical sentences
MT_L	Metonymy set - Literal sentences
MT_A	Metonymy set - Anomalous sentences
AP_AP	Approximation set - Approximate sentences
AP_L	Approximation set - Literal sentences
AP_A	Approximation set - Anomalous sentences

## Sheet: Metaphor set
Metaphor set	Label	MEA(M)	MEA(Mdn)	MEA(SD)	DIFF(M)	DIFF(Mdn)	DIFF(SD)	FAM(M)	FAM (Mdn)	FAM(SD)	CLOZE(%)
Quegli aliti sono fogne	1_MP_MP	3	3	1	2.375	2	1.40789	3.1	3	1.37032	0
Quegli avvocati sono squali	2_MP_MP	4	4.5	1.54919	1.66667	2	0.516398	3.85714	4	1.46385	0
Quegli eserciti sono dighe	3_MP_MP	2.77778	2	1.09291	2.125	2	0.991031	1	1	0	0
Quegli oratori sono treni	4_MP_MP	2.85714	3	1.21499	1.71429	2	0.755929	2	2	1.09545	0
Quegli scalatori sono scoiattoli	5_MP_MP	3.66667	4	1.0328	2	2	0.894427	2.2	2	1.22927	0
Quegli schiaffi sono medicine	6_MP_MP	3.5	4	0.83666	2	2	0.632456	2.33333	2	1.22474	0
Quegli uragani sono carrarmati	7_MP_MP	2.33333	2.5	1.21106	2.33333	2.5	1.21106	2.11111	2	1.05409	0
Quei bambini sono fontane	8_MP_MP	2.88889	3	0.600925	2.375	3	0.916125	1.6	1	0.843274	0
Quei banchieri sono vampiri	9_MP_MP	3.83333	4	1.16905	1.5	1.5	0.547723	4.16667	4.5	1.16905	0
Quei barbieri sono chirurghi	10_MP_MP	2.66667	3	1.50555	2	2	0.632456	2.83333	3	1.16905	0
Quei colleghi sono zecche	11_MP_MP	3.66667	4	1.0328	1.5	1.5	0.547723	2.88889	3	1.05409	0
Quei delitti sono rebus	12_MP_MP	4.16667	4.5	0.983192	1.5	1.5	0.547723	3	3	1.41421	0
Quei ginnasti sono grilli	13_MP_MP	3.5	4	0.83666	1.66667	1.5	0.816497	2.33333	2	0.816497	0
Quei giocatori sono elefanti	14_MP_MP	2.5	2.5	1.3784	2.16667	2	0.752773	1.42857	1	0.534522	0
Quei giornalisti sono avvoltoi	15_MP_MP	4.55556	5	0.527046	1.125	1	0.353553	4.2	4	0.788811	0
Quei libri sono bussole	16_MP_MP	3.71429	4	0.48795	3.14286	3	1.06904	2	2	0.894427	0
Quei maestri sono lanterne	17_MP_MP	2.88889	3	0.927961	2.125	2	0.64087	1	1	0	0
Quei politici sono calamite	18_MP_MP	2.66667	2.5	1.63299	2.16667	2	0.752773	2.57143	3	0.9759	0
Quei portinai sono archivi	19_MP_MP	2.33333	2	1.50555	2.33333	2	0.516398	1.33333	1	0.816497	0
Quei professori sono enciclopedie	20_MP_MP	4	4	1	1.28571	1	0.48795	3.83333	3.5	0.983192	0
Quei ricordi sono spine	21_MP_MP	3.77778	4	0.833333	1.625	2	0.517549	4.1	4	0.875595	0
Quei soldati sono leoni	22_MP_MP	3.83333	4	1.47196	1.66667	1	1.21106	2.8	3	0.918937	0
Quei viaggi sono terapie	23_MP_MP	3.16667	3.5	1.16905	1.83333	2	0.752773	3.16667	3	0.752773	0
Quelle acconciature sono cespugli	24_MP_MP	3.5	3	0.83666	2.33333	2	1.0328	4.16667	4.5	0.983192	0
Quelle automobili sono frecce	25_MP_MP	4.16667	4	0.752773	1.83333	2	0.752773	3.9	4	0.737865	0
Quelle ballerine sono farfalle	26_MP_MP	3.66667	3.5	1.21106	2.16667	2	0.408248	2.42857	2	1.27242	0
Quelle biblioteche sono miniere	27_MP_MP	4	4	0.894427	1.33333	1	0.516398	3.33333	3	1.32288	0
Quelle borse sono macigni	28_MP_MP	3.33333	3.5	0.816497	1.33333	1	0.516398	4	4	0.632456	0
Quelle canzoni sono droghe	29_MP_MP	3.16667	3	0.752773	2.33333	2	0.516398	1.8	2	0.632456	0
Quelle carezze sono balsami	30_MP_MP	3	3	0.894427	2.16667	2	0.408248	1.57143	2	0.534522	0
Quelle città sono giungle	31_MP_MP	3.85714	4	0.377964	2.14286	2	1.34519	4.16667	4.5	1.16905	0
Quelle fanciulle sono rose	32_MP_MP	3.33333	4	1.21106	2.16667	2	1.47196	1.88889	2	0.781736	0
Quelle giacche sono forni	33_MP_MP	2.5	2	1.3784	2.16667	2.5	0.983192	2.7	3	1.05935	0
Quelle guance sono pesche	34_MP_MP	3.22222	3	0.833333	2.125	2	1.24642	2.9	3	1.66333	0
Quelle indossatrici sono bambole	35_MP_MP	3.5	4	1.3784	1.66667	1	1.21106	3.44444	3	1.13039	0
Quelle lezioni sono sonniferi	36_MP_MP	4.28571	4	0.755929	1.28571	1	0.48795	3.33333	3.5	0.816497	0
Quelle malattie sono cecchini	37_MP_MP	2.83333	3	1.7224	2.16667	2.5	0.983192	1.42857	1	0.786796	0
Quelle melodie sono camomille	38_MP_MP	2.66667	3	1.36626	2.16667	2	1.47196	2.66667	3	1.11803	0
Quelle notizie sono terremoti	39_MP_MP	3.57143	4	0.9759	1.85714	1	1.21499	2.66667	2	1.50555	0
Quelle tasche sono banche	40_MP_MP	2.44444	2	1.23603	2.5	2	1.06904	1.1	1	0.316228	0
Quelle torte sono montagne	41_MP_MP	3	2.5	1.26491	2.66667	3	0.516398	2	2	0.894427	0
Quelle voci sono trombe	42_MP_MP	2.66667	2	1.50555	2	2	0.894427	3.7	3	0.948683	0
Quegli scarichi sono fogne	1_MP_L	3.83333	4	0.752773	2.33333	2	0.516398	4.7	5	0.674949	0
Quei pesci sono squali	2_MP_L	4.33333	4	0.707107	1.125	1	0.353553	4	4	1.05409	0
Quelle costruzioni sono dighe	3_MP_L	4.16667	5	1.60208	1.33333	1	0.516398	4	4	0.942809	0
Quei convogli sono treni	4_MP_L	3.83333	4	0.983192	1.83333	1.5	1.16905	3.44444	4	1.50923	0
Quei roditori sono scoiattoli	5_MP_L	4.16667	4.5	1.16905	1.33333	1	0.516398	3.71429	3	0.95119	0
Quelle sostanze sono medicine	6_MP_L	4.16667	4	0.752773	1.66667	2	0.516398	4.66667	5	0.516398	0
Quei blindati sono carrarmati	7_MP_L	3.5	4	1.3784	1.83333	1.5	0.983192	3.16667	3	1.16905	0
Quegli impianti sono fontane	8_MP_L	2.66667	3	1.36626	2.33333	2	1.50555	2.3	2	1.25167	0
Quei mostri sono vampiri	9_MP_L	4.42857	4	0.534522	1.14286	1	0.377964	3.16667	3	1.7224	0
Quei medici sono chirurghi	10_MP_L	5	5	0	1	1	0	3.33333	4	1.8619	0
Quei parassiti sono zecche	11_MP_L	4.5	4.5	0.547723	1.16667	1	0.408248	2.5	2	1.3784	0
Quegli indovinelli sono rebus	12_MP_L	3.5	4	1.22474	1.66667	2	0.516398	3.33333	3.5	1.63299	0
Quegli insetti sono grilli	13_MP_L	4.14286	4	1.06904	1.28571	1	0.48795	2.66667	2.5	1.63299	0
Quei mammiferi sono elefanti	14_MP_L	4.44444	4	0.527046	1.875	1.5	1.3562	3.1	3	0.875595	0
Quei predatori sono avvoltoi	15_MP_L	4.5	4.5	0.547723	1.66667	2	0.516398	4.2	4	0.788811	0
Quei dispositivi sono bussole	16_MP_L	4.16667	5	1.60208	2	1	1.67332	3.55556	4	0.881917	0
Quelle lampade sono lanterne	17_MP_L	3.66667	3.5	1.21106	1.5	1	0.83666	3.3	3.5	1.33749	0
Quegli oggetti sono calamite	18_MP_L	4.55556	5	0.726483	1.375	1	0.517549	3.9	4	1.19722	0
Quegli schedari sono archivi	19_MP_L	4.42857	5	0.786796	1.14286	1	0.377964	3	3	1.89737	0
Quei volumi sono enciclopedie	20_MP_L	3.83333	4	0.752773	1.83333	2	0.752773	4.11111	4	1.05409	0
Quelle punte sono spine	21_MP_L	3.66667	4	1.0328	2.16667	2	0.752773	3.5	3.5	1.08012	0
Quei felini sono leoni	22_MP_L	4.83333	5	0.408248	1.5	1.5	0.547723	4	4	1	0
Quei trattamenti sono terapie	23_MP_L	4.42857	5	0.786796	1.57143	2	0.534522	3.83333	4.5	1.60208	0
Quelle siepi sono cespugli	24_MP_L	3.57143	4	1.39728	1.85714	2	0.899735	3	3	1.89737	0
Quelle armi sono frecce	25_MP_L	4.33333	4.5	0.816497	1.66667	1.5	0.816497	3.57143	3	0.786796	0
Quegli animali sono farfalle	26_MP_L	4.11111	5	1.16667	1.5	1.5	0.534522	3.3	3.5	1.76698	0
Quelle cave sono miniere	27_MP_L	3	3.5	1.26491	2.5	2.5	1.04881	3.33333	3.5	1.63299	0
Quelle pietre sono macigni	28_MP_L	4.85714	5	0.377964	1	1	0	4.5	4.5	0.547723	0
Quelle pasticche sono droghe	29_MP_L	4	4.5	1.54919	1.5	1	0.83666	4	4	0.57735	0.166667
Quei detergenti sono balsami	30_MP_L	3.11111	3	0.781736	2.375	2	0.744024	3.2	3	1.0328	0
Quelle foreste sono giungle	31_MP_L	4.33333	4	0.516398	1.66667	1.5	0.816497	3.33333	3	1.58114	0
Quei fiori sono rose	32_MP_L	4.33333	5	1.63299	1	1	0	4.83333	5	0.408248	0
Quegli elettrodomestici sono forni	33_MP_L	3.66667	4	1.36626	1.5	1	0.83666	3.71429	4	1.1127	0
Quei frutti sono pesche	34_MP_L	4.83333	5	0.408248	1	1	0	4.8	5	0.421637	0
Quei pupazzi sono bambole	35_MP_L	3.66667	4	1.0328	2	2	1.09545	3.5	3.5	1.04881	0
Quelle pillole sono sonniferi	36_MP_L	4.66667	5	0.516398	1.5	1	0.83666	4.11111	5	1.16667	0
Quei militari sono cecchini	37_MP_L	4.22222	5	1.09291	1.625	1.5	0.744024	3.4	3.5	1.57762	0
Quelle bevande sono camomille	38_MP_L	3.5	4.5	1.97484	1.5	1.5	0.547723	4	4	1.09545	0
Quelle scosse sono terremoti	39_MP_L	4.16667	4.5	0.983192	1.83333	1.5	0.983192	2.77778	3	0.666667	0
Quegli istituti sono banche	40_MP_L	4.83333	5	0.408248	1.33333	1	0.516398	3.8	3.5	1.13529	0
Quei rilievi sono montagne	41_MP_L	4	4	1	1.14286	1	0.377964	4.16667	4.5	1.16905	0
Quegli strumenti sono trombe	42_MP_L	4	4.5	1.54919	1.16667	1	0.408248	3.71429	3	1.25357	0
Quegli spilli sono fogne	1_MP_A	2	1	1.67332	1.66667	1.5	0.816497	1	1	0	0
Quei fischietti sono squali	2_MP_A	1	1	0	2	1	1.67332	1.2	1	0.632456	0
Quei rospi sono dighe	3_MP_A	2	1.5	1.54919	1.66667	1.5	0.816497	1	1	0	0
Quei carciofi sono treni	4_MP_A	1	1	0	1	1	0	1.16667	1	0.408248	0
Quei cuscini sono scoiattoli	5_MP_A	1.88889	2	0.927961	2	2	1.06904	1.2	1	0.421637	0
Quelle unghie sono medicine	6_MP_A	1.42857	1	0.534522	1.42857	1	0.786796	1	1	0	0
Quelle case sono carrarmati	7_MP_A	2.71429	3	1.1127	1.42857	1	0.786796	1.83333	1.5	1.16905	0
Quei picconi sono fontane	8_MP_A	1.83333	1	1.60208	1.66667	1.5	0.816497	1	1	0	0
Quegli agrumi sono vampiri	9_MP_A	1.16667	1	0.408248	2.66667	2	1.96638	1	1	0	0
Quei gelati sono chirurghi	10_MP_A	1	1	0	2.33333	1	2.06559	1	1	0	0
Quei pennelli sono zecche	11_MP_A	1.42857	1	0.534522	1.42857	1	0.534522	2.83333	3	1.32916	0
Quei pomodori sono rebus	12_MP_A	1.42857	1	1.13389	2.14286	1	1.67616	1	1	0	0
Quelle ciotole sono grilli	13_MP_A	1.16667	1	0.408248	2.5	1.5	1.97484	1	1	0	0
Quelle zattere sono elefanti	14_MP_A	1.16667	1	0.408248	2.33333	1.5	1.75119	1.1	1	0.316228	0
Quei pedali sono avvoltoi	15_MP_A	1.16667	1	0.408248	1.33333	1	0.516398	1	1	0	0
Quelle bistecche sono bussole	16_MP_A	1.33333	1	0.516398	1.33333	1	0.816497	1.16667	1	0.408248	0
Quei merli sono lanterne	17_MP_A	2	2	1.09545	1.83333	2	0.752773	1	1	0	0
Quelle lumache sono calamite	18_MP_A	1.83333	2	0.752773	2.33333	2	1.50555	1	1	0	0
Quelle trote sono archivi	19_MP_A	1	1	0	2.5	1.5	1.97484	1	1	0	0
Quelle rane sono enciclopedie	20_MP_A	1	1	0	1.33333	1	0.816497	1	1	0	0
Quei piazzali sono spine	21_MP_A	1.16667	1	0.408248	1.16667	1	0.408248	1	1	0	0
Quelle gocce sono leoni	22_MP_A	1.33333	1	0.707107	2	1.5	1.19523	1	1	0	0
Quelle forchette sono terapie	23_MP_A	1.33333	1	0.816497	3.16667	3.5	2.04124	1	1	0	0
Quei chiodi sono cespugli	24_MP_A	1.66667	1.5	0.816497	2.66667	2.5	1.63299	1	1	0	0
Quelle miscele sono frecce	25_MP_A	1.77778	1	0.971825	2	2	1.06904	1	1	0	0
Quelle pentole sono farfalle	26_MP_A	1.16667	1	0.408248	2	1.5	1.54919	1	1	0	0
Quei timoni sono miniere	27_MP_A	1.85714	2	1.06904	1.57143	1	0.786796	1	1	0	0
Quelle scintille sono macigni	28_MP_A	1.66667	2	0.516398	3.33333	3.5	1.63299	1.11111	1	0.333333	0
Quelle chiavi sono droghe	29_MP_A	1.77778	2	0.971825	2.375	2	0.916125	1	1	0	0
Quei cucchiai sono balsami	30_MP_A	1.16667	1	0.408248	2.33333	2.5	1.21106	1	1	0	0
Quelle carote sono giungle	31_MP_A	1.66667	1	1.63299	1.33333	1	0.516398	1.33333	1	0.816497	0
Quegli aerei sono rose	32_MP_A	1.85714	1	1.46385	2.85714	3	1.34519	1	1	0	0
Quelle etichette sono forni	33_MP_A	1.66667	2	0.707107	2	2	0.92582	1	1	0	0
Quei solchi sono pesche	34_MP_A	1.33333	1	0.516398	1.5	1.5	0.547723	1	1	0	0
Quelle pianure sono bambole	35_MP_A	1.28571	1	0.48795	1.42857	1	0.786796	1.16667	1	0.408248	0
Quei rapaci sono sonniferi	36_MP_A	1.16667	1	0.408248	1.16667	1	0.408248	1	1	0	0
Quelle olive sono cecchini	37_MP_A	1	1	0	1.33333	1	0.516398	1	1	0	0
Quelle borchie sono camomille	38_MP_A	1.28571	1	0.48795	1.71429	1	1.25357	1	1	0	0
Quelle tazze sono terremoti	39_MP_A	1.33333	1	0.516398	1	1	0	1.16667	1	0.408248	0
Quelle castagne sono banche	40_MP_A	1.66667	1	1.21106	1	1	0	1	1	0	0
Quelle finestre sono montagne	41_MP_A	1	1	0	2.66667	2	1.96638	1	1	0	0
Quei ragni sono trombe	42_MP_A	1.22222	1	0.666667	1.5	1	0.755929	1	1	0	0

## Sheet: Metonymy set
Metonymy_set	Label	MEA(M)	MEA(Mdn)	MEA(SD)	DIFF(M)	DIFF(Mdn)	DIFF(SD)	WRD_KNW(%)	CLOZE(%)
Quei ragazzi noleggiano Muccino	1_MT_MT	3.16667	3.5	1.47196	1.83333	2	0.752773	1	0
Quel bambino incolla Totti	2_MT_MT	3.14286	3	0.690066	1.85714	2	0.899735	1	0
Quel bibliotecario archivia Baricco	3_MT_MT	3.16667	3.5	1.47196	1.83333	2	0.752773	1	0
Quel cabarettista canta Celentano	4_MT_MT	4.11111	5	1.2693	1.125	1	0.353553	1	0
Quel calciatore indossa Armani	5_MT_MT	4.44444	5	0.881917	1.25	1	0.46291	0.86	0
Quel cantante intona Bocelli	6_MT_MT	4.33333	4.5	0.816497	1.83333	1.5	1.16905	1	0
Quel cinefilo restituisce Salvatores	7_MT_MT	3.42857	3	0.9759	1.85714	2	0.377964	1	0
Quel collezionista cataloga Mina	8_MT_MT	3.5	3	0.83666	1.83333	2	0.752773	1	0
Quel commediante recita Fo	9_MT_MT	4.83333	5	0.408248	1.66667	1.5	0.816497	1	0
Quel disc-jokey mixa Vasco	10_MT_MT	3.83333	4.5	1.60208	1.83333	1	1.60208	1	0
Quel gallerista espone Toscani	11_MT_MT	4.16667	4.5	0.983192	1.5	1	0.83666	0.83	0
Quel lavandaio stira Missoni	12_MT_MT	3.33333	3.5	1.36626	2.33333	2.5	0.816497	0.79	0
Quel lettore sottolinea Eco	13_MT_MT	4.14286	4	0.690066	1.57143	1	0.786796	1	0
Quel libraio ordina Lucarelli	14_MT_MT	3.66667	4	1.36626	1.66667	1.5	0.816497	0.86	0
Quel negoziante svende Fiorucci	15_MT_MT	4.66667	5	0.5	1.25	1	0.46291	0.79	0
Quel pensionato legge Camilleri	16_MT_MT	4.83333	5	0.408248	1.16667	1	0.408248	1	0
Quel presidente cancella Santoro	17_MT_MT	3.85714	4	0.690066	1.71429	2	0.755929	0.83	0
Quel professore parafrasa Tabucchi	18_MT_MT	3.16667	3.5	1.47196	1.83333	2	0.752773	1	0
Quel radioascoltatore spegne Fiorello	19_MT_MT	3.28571	3	0.95119	1.71429	2	0.48795	1	0
Quel ragazzino ritaglia Cannavaro	20_MT_MT	4	4.5	1.26491	1.66667	1	1.0328	0.79	0
Quel recensore visiona Bertolucci	21_MT_MT	3.33333	3	1.22474	2.375	2.5	1.06066	0.57	0
Quel revisore corregge Carofiglio	22_MT_MT	3.33333	3.5	1.63299	2.66667	2.5	1.63299	0.79	0
Quel tassista fischietta Baglioni	23_MT_MT	4	4	1.09545	1.33333	1	0.516398	1	0
Quel tecnico proietta Pieraccioni	24_MT_MT	3.83333	4	1.16905	1.33333	1	0.516398	1	0
Quel tifoso sventola Maradona	25_MT_MT	3	3.5	1.26491	1.5	1.5	0.547723	1	0
Quel tipografo ristampa Augias	26_MT_MT	4.16667	5	1.32916	2	2	1.09545	1	0
Quel vetrinista allestisce Ferrè	27_MT_MT	4	4	0.866025	1.75	2	0.707107	0.71	0
Quella cameriera canticchia Elisa	28_MT_MT	4.14286	5	1.21499	1.28571	1	0.48795	1	0
Quella contessa calza Prada	29_MT_MT	4.66667	5	0.816497	1.5	1.5	0.547723	1	0
Quel liceale colleziona Guccini	30_MT_MT	4.33333	4.5	0.816497	1.5	1	0.83666	1	0
Quella liceale legge Scarpa	31_MT_MT	4.33333	4.5	0.816497	1.5	1.5	0.547723	0.67	0
Quella maestra fotocopia Benni	32_MT_MT	3.33333	4	1.21106	1.66667	1.5	0.816497	0.79	0
Quell'adolescente colleziona Ligabue	33_MT_MT	3.88889	4	0.927961	1.875	2	0.64087	1	0
Quelle quindicenni comprano Povia	34_MT_MT	4	4	0.816497	1.28571	1	0.755929	1	0
Quelle ragazzine trascrivono Moccia	35_MT_MT	4	4	1.09545	1.33333	1	0.816497	0.42	0
Quell'editore pubblica Saviano	36_MT_MT	4.33333	5	1.32288	1.75	1	1.38873	1	0
Quell'esperto analizza Tarantino	37_MT_MT	3.83333	4	0.752773	1.66667	2	0.516398	1	0
Quell'indossatrice prova Valentino	38_MT_MT	3.5	4	1.3784	1.83333	2	0.752773	0.79	0
Quello sceneggiatore adatta Ammaniti	39_MT_MT	4	4	0.57735	1.42857	1	0.534522	1	0
Quello scrittore traduce Fruttero	40_MT_MT	3.83333	5	1.83485	1.66667	1	1.21106	0.57	0
Quello studente acquista Cristicchi	41_MT_MT	3.11111	3	0.781736	1.75	2	0.46291	0.86	0
Quell'universitario masterizza Jovanotti	42_MT_MT	3.66667	3.5	1.21106	1.66667	1.5	0.816497	1	0
Quella valletta introduce Muccino	1_MT_L	4.33333	4	0.5	1.375	1	0.517549		0
Quell'allenatore incita Totti	2_MT_L	4.83333	5	0.408248	1.16667	1	0.408248		0
Quell'opinionista contraddice Baricco	3_MT_L	4.85714	5	0.377964	1.14286	1	0.377964		0
Quella presentatrice saluta Celentano	4_MT_L	5	5	0	1.33333	1	0.516398		0
Quel reporter intervista Armani	5_MT_L	4.66667	5	0.516398	1.33333	1	0.516398		0
Quel maestro dirige Bocelli	6_MT_L	3.83333	4.5	1.60208	1.33333	1	0.516398		0
Quella soubrette presenta Salvatores	7_MT_L	3.66667	3.5	1.21106	2.16667	2	1.47196		0
Quel fotografo ritrae Mina	8_MT_L	4.42857	5	0.786796	1.14286	1	0.377964		0
Quell'accademico accoglie Fo	9_MT_L	4.16667	5	1.32916	1.33333	1	0.516398		0
Quel carabiniere perquisisce Vasco	10_MT_L	4	4.5	1.54919	1.33333	1	0.516398		0
Quel curatore chiama Toscani	11_MT_L	3.33333	4	1.21106	2	2	0.632456		0
Quella sarta interpella Missoni	12_MT_L	4	4	0.707107	1.75	1.5	1.0351		0
Quel laureando aspetta Eco	13_MT_L	4	4.5	1.26491	2	1.5	1.26491		0
Quel produttore assume Lucarelli	14_MT_L	3.77778	4	1.09291	1.875	1.5	0.991031		0
Quel disegnatore consulta Fiorucci	15_MT_L	4.5	4.5	0.547723	1.66667	1.5	0.816497		0
Quel letterato incontra Camilleri	16_MT_L	4.33333	4.5	0.816497	1.33333	1	0.816497		0
Quel politicoQuerela Santoro	17_MT_L	5	5	0	1.33333	1	0.516398		0
Quello studioso invita Tabucchi	18_MT_L	4.42857	4	0.534522	1	1	0		0
Quel comico imita Fiorello	19_MT_L	4.83333	5	0.408248	1.16667	1	0.408248		0
Quel fisioterapista massaggia Cannavaro	20_MT_L	4.83333	5	0.408248	1.16667	1	0.408248		0
Quell'attore visita Bertolucci	21_MT_L	3.83333	4	0.752773	2	2	0.894427		0
Quel regista congeda Carofiglio	22_MT_L	2.88889	2	1.36423	1.875	2	0.991031		0
Quelle fans assalgono Baglioni	23_MT_L	4.71429	5	0.48795	1	1	0		0
Quel critico aggredisce Pieraccioni	24_MT_L	4.33333	4.5	0.816497	1.16667	1	0.408248		0
Quel medico cura Maradona	25_MT_L	4.71429	5	0.48795	1	1	0		0
Quel direttore licenzia Augias	26_MT_L	4.33333	4.5	0.816497	1.16667	1	0.408248		0
Quella modella ispira Ferrè	27_MT_L	3.83333	4	1.16905	2.66667	2.5	1.21106		0
Quel discografico ingaggia Elisa	28_MT_L	4.66667	5	0.516398	1.16667	1	0.408248		0
Quel pubblicitario contatta Prada	29_MT_L	4.16667	4.5	1.16905	1.5	1.5	0.547723		0
Quel presentatore ringrazia Guccini	30_MT_L	4	4	1.09545	1.33333	1	0.516398		0
Quell'editore invita Scarpa	31_MT_L	3.57143	4	0.9759	1.57143	1	0.786796		0
Quel rettore omaggia Benni	32_MT_L	3.83333	4.5	1.60208	1.83333	1.5	1.16905		0
Quell'ammiratore interpella Ligabue	33_MT_L	4	4	0.894427	1.33333	1	0.516398		0
Quel paroliere aiuta Povia	34_MT_L	4.16667	4.5	1.16905	1.66667	1	1.21106		0
Quelle ammiratrici importunano Moccia	35_MT_L	4.44444	5	0.881917	1.125	1	0.353553		0
Quel poliziotto protegge Saviano	36_MT_L	5	5	0	1.16667	1	0.408248		0
Quell'operatore avvicina Tarantino	37_MT_L	4.28571	4	0.48795	1.28571	1	0.48795		0
Quel paparazzo fotografa Valentino	38_MT_L	4.66667	5	0.516398	1.66667	1	1.21106		0
Quel redattore convoca Ammaniti	39_MT_L	4.16667	4	0.752773	1.66667	1.5	0.816497		0
Quel giornalista incalza Fruttero	40_MT_L	4	4	1	1.625	1.5	0.744024		0
Quell'inviato insulta Cristicchi	41_MT_L	4.33333	4	0.516398	1.5	1.5	0.547723		0
Quella guardia scorta Jovanotti	42_MT_L	4.16667	4	0.408248	1.33333	1	0.516398		0
Quel panettiere impasta Muccino	1_MT_A	1	1	0	1.16667	1	0.408248		0
Quel pilota avvia Totti	2_MT_A	1.33333	1	0.516398	1.66667	2	0.516398		0
Quell'alpinista scala Baricco	3_MT_A	1.16667	1	0.408248	2.33333	1.5	1.75119		0
Quel giardiniere rastrella Celentano	4_MT_A	1.33333	1	0.816497	1.33333	1	0.516398		0
Quel falegname costruisce Armani	5_MT_A	1.16667	1	0.408248	1.66667	2	0.516398		0
Quella casalinga rassetta Bocelli	6_MT_A	1.33333	1	0.5	2.125	2	1.24642		0
Quel calzolaio ripara Salvatores	7_MT_A	1.16667	1	0.408248	1.5	1.5	0.547723		0
Quel dentista estrae Mina	8_MT_A	1.33333	1	0.816497	2.16667	1	1.83485		0
Quel portiere para Fo	9_MT_A	2.11111	2	1.05409	2.75	2	1.38873		0
Quell'avventore zucchera Vasco	10_MT_A	1.57143	1	0.786796	1.85714	2	0.690066		0
Quel pagliaccio gonfia Toscani	11_MT_A	2.85714	2	1.06904	3.42857	4	1.13389		0
Quell'agricoltore raccoglie Missoni	12_MT_A	1.33333	1	0.816497	1.5	1	0.83666		0
Quel netturbino spazza Eco	13_MT_A	1.33333	1	0.516398	1.33333	1	0.516398		0
Quell'elettricista avvita Lucarelli	14_MT_A	1	1	0	1.83333	2	0.752773		0
Quel cameriere sparecchia Fiorucci	15_MT_A	1.66667	2	0.516398	1.83333	1.5	0.983192		0
Quel maggiordomo cucina Camilleri	16_MT_A	2.14286	2	1.21499	1.42857	1	0.786796		0
Quel chitarrista accorda Santoro	17_MT_A	1.83333	1	1.60208	1.16667	1	0.408248		0
Quel marinaio fuma Tabucchi	18_MT_A	1	1	0	2.5	1.5	1.97484		0
Quel boscaiolo sega Fiorello	19_MT_A	2.16667	1.5	1.60208	1.16667	1	0.408248		0
Quel gioielliere lucida Cannavaro	20_MT_A	1.55556	1	0.726483	1.625	1	0.916125		0
Quel fioraio concima Bertolucci	21_MT_A	1	1	0	1.33333	1	0.516398		0
Quell'imbianchino dipinge Carofiglio	22_MT_A	1.83333	1.5	0.983192	2.5	2.5	1.51658		0
Quell'impiegato protocolla Baglioni	23_MT_A	2.66667	2	1.50555	3.33333	3	0.816497		0
Quella pescivendola pulisce Pieraccioni	24_MT_A	2.42857	2	1.27242	1.71429	1	1.25357		0
Quel gommista cambia Maradona	25_MT_A	1	1	0	2.5	1.5	1.97484		0
Quell'atleta salta Augias	26_MT_A	2	2	0.816497	2.14286	2	1.21499		0
Quel pastore munge Ferrè	27_MT_A	1	1	0	1	1	0		0
Quel pizzaiolo inforna Elisa	28_MT_A	1.66667	1	1.63299	1	1	0		0
Quel contadino semina Prada	29_MT_A	1.14286	1	0.377964	1.28571	1	0.755929		0
Quel pasticciere sforna Guccini	30_MT_A	1.44444	1	0.726483	1.875	1	1.45774		0
Quel macellaio affetta Scarpa	31_MT_A	1.33333	1	0.816497	2.83333	2.5	1.83485		0
Quello chef frigge Benni	32_MT_A	1.77778	2	0.666667	2	1.5	1.19523		0
Quella sarta cuce Ligabue	33_MT_A	1.83333	1	1.60208	1.16667	1	0.408248		0
Quel meccanico aggiusta Povia	34_MT_A	1.83333	1	1.60208	1.16667	1	0.408248		0
Quel sommelier beve Moccia	35_MT_A	1.16667	1	0.408248	1.83333	1	1.32916		0
Quel cuoco condisce Saviano	36_MT_A	1.83333	1	1.60208	1.16667	1	0.408248		0
Quel benzinaio miscela Tarantino	37_MT_A	1	1	0	2.5	1.5	1.97484		0
Quel gelataio mescola Valentino	38_MT_A	1.33333	1	0.707107	2.625	2.5	1.40789		0
Quel manovale smantella Ammaniti	39_MT_A	1.16667	1	0.408248	1.33333	1	0.516398		0
Quel pescatore getta Fruttero	40_MT_A	1.66667	1	1.63299	1.66667	1.5	0.816497		0
Quell'informatico programma Cristicchi	41_MT_A	1.5	1.5	0.547723	1.66667	2	0.516398		0
Quel muratore piastrella Jovanotti	42_MT_A	1.57143	1	0.786796	1.57143	1	1.13389		0

## Sheet: Approximation set
Approximation set	Label	MEA(M)	MEA(Mdn)	MEA(SD)	DIFF(M)	DIFF(Mdn)	DIFF(SD)	TYP(M)	TYP(Mdn)	TYP(SD)	CLOZE(%)
Quegli occhiali sono rettangolari	1_AP_AP	4.33333	4	0.516398	1.5	1.5	0.547723	3.57143	3	0.786796	0
Quei capelli sono stirati	2_AP_AP	3.66667	3.5	0.816497	2	2	0.894427	3.42857	3	0.9759	0
Quei denti sono diritti	3_AP_AP	4.11111	4	1.05409	1.625	2	0.517549	3.28571	3	1.25357	0
Quel brodo è lungo	4_AP_AP	3.5	4	1.64317	1.66667	1.5	0.816497	2.85714	3	1.06904	0
Quel budino è duro	5_AP_AP	3.66667	3	0.866025	1.75	2	0.707107	2.14286	2	1.21499	0
Quel cappuccino è ghiacciato	6_AP_AP	3.66667	3.5	1.21106	2	2	1.09545	2.83333	2	1.32916	0
Quel centrino è ottagonale	7_AP_AP	3.83333	4	1.47196	1.5	1.5	0.547723	3.83333	4	0.983192	0
Quel ginocchio è appuntito	8_AP_AP	3.16667	4	1.7224	1.66667	2	0.516398	3	3	1.1547	0
Quel gomito è sbucciato	9_AP_AP	4.16667	5	1.60208	1.16667	1	0.408248	4.16667	4	0.408248	0
Quel grappolo è piramidale	10_AP_AP	3.85714	4	0.690066	1.85714	2	0.899735	3	3	0.894427	0
Quel lago è verde	11_AP_AP	3.42857	3	1.39728	1.14286	1	0.377964	2	2	0.894427	0
Quel profumo è soffocante	12_AP_AP	3.83333	4	0.752773	1.66667	1	1.21106	3.28571	3	0.755929	0
Quel quartiere è deserto	13_AP_AP	4.33333	4	0.5	1.25	1	0.46291	4.16667	4	0.408248	0
Quel territorio è piatto	14_AP_AP	4	4	0.57735	2.14286	2	1.34519	4.16667	4.5	0.983192	0
Quel tessuto è inconsistente	15_AP_AP	3.83333	3.5	0.983192	2.5	2.5	1.04881	3.33333	3.5	0.816497	0
Quel vestito è trasparente	16_AP_AP	4	4	0.866025	1.375	1	0.517549	4.5	4.5	0.547723	0
Quel viso è triangolare	17_AP_AP	4	4	1.09545	1.5	1	0.83666	2.83333	2.5	1.16905	0
Quel volto è immutato	18_AP_AP	3.83333	3.5	0.983192	2.33333	2	1.0328	3.5	3	0.83666	0
Quella casa è piena	19_AP_AP	3.71429	4	0.755929	1.71429	2	0.755929	3.83333	4	0.408248	0
Quella cipolla è bianca	20_AP_AP	4.83333	5	0.408248	1.16667	1	0.408248	3.57143	4	0.9759	0
Quella depilazione è indolore	21_AP_AP	4	4.5	1.54919	1.5	1.5	0.547723	4.16667	4	0.752773	0
Quella faccia è gialla	22_AP_AP	4	4	1.09545	1.83333	1.5	0.983192	3	3	0.632456	0
Quella minestra è insapore	23_AP_AP	4.83333	5	0.408248	1	1	0	4.16667	4.5	1.16905	0
Quella pagnotta è rotonda	24_AP_AP	3.5	4	1.3784	1	1	0	3.42857	4	0.786796	0
Quella pannocchia è cilindrica	25_AP_AP	3.66667	4	1.50555	2.16667	2	1.47196	3.28571	3	1.1127	0
Quella porzione è microscopica	26_AP_AP	4.16667	4.5	1.16905	1.16667	1	0.408248	3	3.5	1.67332	0
Quella testa è ovale	27_AP_AP	3.55556	3	1.01379	1.75	1.5	1.0351	3.83333	4	1.16905	0
Quella volpe è rossa	28_AP_AP	4.83333	5	0.408248	1	1	0	2.85714	3	1.06904	0.166667
Quell'alba è rosa	29_AP_AP	4	4	0.707107	1.875	2	0.64087	3.5	3.5	0.547723	0
Quell'albergo è vuoto	30_AP_AP	5	5	0	1	1	0	4.71429	5	0.48795	0
Quell'arrosto è crudo	31_AP_AP	4.66667	5	0.707107	1.5	1	0.755929	3.83333	4	1.47196	0
Quell'attore è rifatto	32_AP_AP	3.33333	3.5	1.36626	1.5	1	0.83666	4	4	0.816497	0
Quell'automobile è silenziosa	33_AP_AP	4.42857	4	0.534522	1.14286	1	0.377964	3.5	3	0.83666	0
Quelle gomme sono lisce	34_AP_AP	4.66667	5	0.516398	1.16667	1	0.408248	3.85714	4	1.06904	0.2
Quelle guance sono concave	35_AP_AP	3.33333	3.5	1.63299	1.83333	1.5	0.983192	2.14286	2	0.899735	0
Quelle labbra sono blu	36_AP_AP	3.5	4	0.83666	2.16667	2	1.32916	2.66667	3	1.0328	0
Quelle nuvole sono nere	37_AP_AP	4	4	0.894427	1.16667	1	0.408248	3.66667	4	1.0328	0.333333
Quelle orecchie sono bollenti	38_AP_AP	4.14286	4	0.377964	1.28571	1	0.48795	2.83333	3	0.752773	0
Quelle scarpe sono aperte	39_AP_AP	4.66667	5	0.516398	1.16667	1	0.408248	4	4	0.816497	0
Quelle sopracciglia sono arcuate	40_AP_AP	4.5	5	0.83666	1.33333	1	0.816497	4.5	4.5	0.547723	0
Quelle spalle sono quadrate	41_AP_AP	4	4	1.1547	1.57143	2	0.534522	2.83333	2.5	0.983192	0
Quello schermo è accecante	42_AP_AP	4.66667	5	0.816497	1.16667	1	0.408248	3.42857	4	0.786796	0
Quella busta è rettangolare	1_AP_L	4	4.5	1.26491	1.16667	1	0.408248	4.85714	5	0.377964	0
Quella camicia è stirata	2_AP_L	4.16667	5	1.60208	1	1	0	4.71429	5	0.48795	0.166667
Quel righello è diritto	3_AP_L	4.83333	5	0.408248	1	1	0	4.14286	5	1.21499	0.333333
Quel cavo è lungo	4_AP_L	5	5	0	1	1	0	4.85714	5	0.377964	0.428571
Quel legno è duro	5_AP_L	4.5	4.5	0.547723	1.16667	1	0.408248	4.28571	4	0.755929	0
Quel fiume è ghiacciato	6_AP_L	4.55556	5	0.527046	1.25	1	0.46291	4.5	5	0.83666	0
Quel castello è ottagonale	7_AP_L	3.77778	4	0.833333	1.75	2	0.46291	3.5	4	0.83666	0
Quella freccia è appuntita	8_AP_L	4.16667	5	1.60208	1.33333	1	0.516398	4.57143	5	0.786796	0
Quella patata è sbucciata	9_AP_L	4.55556	5	0.527046	1.25	1	0.46291	4.5	4.5	0.547723	0
Quel monumento è piramidale	10_AP_L	4.5	5	0.83666	1.16667	1	0.408248	4.5	4.5	0.547723	0
Quella foglia è verde	11_AP_L	5	5	0	1	1	0	4.66667	5	0.816497	0.333333
Quel gas è soffocante	12_AP_L	4.66667	5	0.516398	1.33333	1	0.516398	4.42857	4	0.534522	0
Quel pianeta è deserto	13_AP_L	4.66667	5	0.516398	1.16667	1	0.408248	4	4	1.09545	0
Quella spatola è piatta	14_AP_L	5	5	0	1	1	0	3.16667	3.5	1.16905	0
Quella cenere è inconsistente	15_AP_L	2.88889	3	1.2693	2	2	0.755929	3.16667	3.5	1.47196	0
Quel vetro è trasparente	16_AP_L	5	5	0	1	1	0	4.83333	5	0.408248	0
Quel cartello è triangolare	17_AP_L	4.16667	5	1.60208	1.16667	1	0.408248	4.83333	5	0.408248	0
Quell'orario è immutato	18_AP_L	3.83333	4	0.752773	1.66667	1.5	0.816497	4.33333	4.5	0.816497	0
Quella valigia è piena	19_AP_L	5	5	0	1	1	0	5	5	0	0.166667
Quel foglio è bianco	20_AP_L	4.83333	5	0.408248	1	1	0	4.14286	5	1.46385	0.5
Quel laser è indolore	21_AP_L	3.88889	4	0.781736	1.625	1.5	0.744024	3.66667	4	0.816497	0
Quel limone è giallo	22_AP_L	4.77778	5	0.440959	1.125	1	0.353553	5	5	0	0.222222
Quella pillola è insapore	23_AP_L	3.83333	4.5	1.60208	1.5	1	0.83666	3.83333	4	1.16905	0
Quel piatto è rotondo	24_AP_L	4.71429	5	0.48795	1.14286	1	0.377964	4.71429	5	0.48795	0
Quella lattina è cilindrica	25_AP_L	4.16667	5	1.60208	1.16667	1	0.408248	4.85714	5	0.377964	0
Quell'organismo è microscopico	26_AP_L	4.77778	5	0.440959	1.25	1	0.46291	4.16667	5	1.60208	0
Quella vasca è ovale	27_AP_L	4.5	4.5	0.547723	1.16667	1	0.408248	3.5	3.5	1.04881	0
Quel pomodoro è rosso	28_AP_L	4.5	5	1.22474	1	1	0	4.85714	5	0.377964	0.5
Quel tutù è rosa	29_AP_L	5	5	0	1	1	0	4.16667	4	0.752773	0.166667
Quel cassetto è vuoto	30_AP_L	4.85714	5	0.377964	1	1	0	4.85714	5	0.377964	0.428571
Quel peperone è crudo	31_AP_L	4.66667	5	0.516398	1.16667	1	0.408248	4.66667	5	0.516398	0
Quell'orlo è rifatto	32_AP_L	4.14286	4	0.690066	1.57143	1	0.786796	4.85714	5	0.377964	0
Quel cimitero è silenzioso	33_AP_L	5	5	0	1	1	0	4.66667	5	0.516398	0
Quel marmo è liscio	34_AP_L	4.57143	5	0.534522	1.14286	1	0.377964	4.85714	5	0.377964	0
Quella lente è concava	35_AP_L	4.16667	5	1.60208	1.33333	1	0.816497	4.42857	4	0.534522	0
Quel cielo è blu	36_AP_L	4.33333	5	1.63299	1	1	0	4.83333	5	0.408248	0.3
Quell'inchiostro è nero	37_AP_L	4.16667	5	1.60208	1.16667	1	0.408248	4.66667	5	0.516398	0.5
Quella pentola è bollente	38_AP_L	4.83333	5	0.408248	1.16667	1	0.408248	5	5	0	0.333333
Quella finestra è aperta	39_AP_L	5	5	0	1	1	0	4.85714	5	0.377964	0.428571
Quella porta è arcuata	40_AP_L	4	4	0.632456	2.16667	2	0.983192	2.33333	2	1.0328	0
Quella piastrella è quadrata	41_AP_L	5	5	0	1	1	0	4.66667	5	0.516398	0
Quella luce è accecante	42_AP_L	4.33333	5	1.21106	1.33333	1	0.816497	5	5	0	0.2
Quella noce è rettangolare	1_AP_A	2.14286	2	1.06904	1.71429	1	1.25357	1.28571	1	0.755929	0
Quella giraffa è stirata	2_AP_A	1.44444	1	0.726483	1.75	1.5	0.886405	1.57143	1	1.51186	0
Quella camomilla è diritta	3_AP_A	2.16667	1.5	1.60208	2	2	0.894427	1	1	0	0
Quel mais è lungo	4_AP_A	1.66667	1.5	0.816497	2.66667	2.5	1.63299	1.71429	2	0.48795	0
Quella fattoria è dura	5_AP_A	2.5	2.5	0.547723	2.83333	3	1.16905	1.28571	1	0.48795	0
Quel fuoco è ghiacciato	6_AP_A	1.66667	2	0.516398	2.83333	3	1.7224	1	1	0	0
Quell'arancio è ottagonale	7_AP_A	1.5	1	0.83666	2.33333	2	1.0328	1.16667	1	0.408248	0
Quella crema è appuntita	8_AP_A	1.44444	1	0.726483	2.125	2	1.12599	1	1	0	0
Quel caffè è sbucciato	9_AP_A	1.5	1	1.22474	2	1.5	1.26491	1	1	0	0
Quel cerchietto è piramidale	10_AP_A	1	1	0	1.5	1	0.83666	1	1	0	0
Quel pulcino è verde	11_AP_A	1.33333	1	0.516398	1.5	1	0.83666	1.16667	1	0.408248	0
Quella sedia è soffocante	12_AP_A	2.22222	2	0.833333	2.375	2	1.18773	1	1	0	0
Quell'albicocca è deserta	13_AP_A	1.16667	1	0.408248	1.33333	1	0.516398	1	1	0	0
Quella mucca è piatta	14_AP_A	2	1.5	1.54919	1.5	1	0.83666	1	1	0	0
Quella collina è inconsistente	15_AP_A	2	2	0.632456	2.83333	3	0.408248	1.16667	1	0.408248	0
Quello scoglio è trasparente	16_AP_A	1.5	1.5	0.547723	1.83333	1.5	1.16905	1.16667	1	0.408248	0
Quella pallina è triangolare	17_AP_A	1.42857	1	1.13389	1.71429	1	1.25357	1	1	0	0
Quell'unghia è immutata	18_AP_A	2.55556	2	1.01379	2.5	2.5	0.92582	1	1	0	0
Quel torsolo è pieno	19_AP_A	1.66667	1.5	0.816497	2.83333	3	0.752773	1.5	1.5	0.547723	0
Quel sangue è bianco	20_AP_A	2.22222	2	1.48137	2.375	2	1.50594	1.28571	1	0.48795	0
Quella tapparella è indolore	21_AP_A	1.16667	1	0.408248	2	1.5	1.54919	1	1	0	0
Quel cane è giallo	22_AP_A	3	2.5	1.26491	2.33333	2.5	0.816497	1.66667	1.5	0.816497	0.166667
Quella spina è insapore	23_AP_A	1.85714	2	0.377964	1.42857	1	0.534522	1.5	1.5	0.547723	0
Quel passaporto è rotondo	24_AP_A	1.5	1.5	0.547723	2.5	2	1.64317	1	1	0	0
Quel vocabolario è cilindrico	25_AP_A	1.85714	2	0.690066	1.85714	2	0.899735	1	1	0	0
Quel vulcano è microscopico	26_AP_A	2.66667	3	1.0328	1.83333	2	0.408248	1.5	1.5	0.547723	0
Quella spada è ovale	27_AP_A	1.66667	2	0.516398	2.16667	2	1.16905	1	1	0	0
Quel pistacchio è rosso	28_AP_A	2.57143	2	1.13389	1.42857	1	0.534522	1.57143	1	1.13389	0
Quegli spinaci sono rosa	29_AP_A	2.5	2	1.64317	2.5	2.5	1.04881	1	1	0	0
Quell'ago è vuoto	30_AP_A	2	1.5	1.26491	2.33333	1.5	1.75119	1.28571	1	0.755929	0
Quella sciarpa è cruda	31_AP_A	1.5	1	1.22474	1.33333	1	0.816497	1.16667	1	0.408248	0
Quell'elefante è rifatto	32_AP_A	2.16667	1.5	1.60208	2.33333	2	1.50555	1.14286	1	0.377964	0
Quella carota è silenziosa	33_AP_A	1.16667	1	0.408248	1.33333	1	0.516398	1	1	0	0
Quel ristorante è liscio	34_AP_A	1.16667	1	0.408248	2.16667	1	1.83485	1.28571	1	0.48795	0
Quella musica è concava	35_AP_A	1.77778	2	0.666667	1.75	1.5	0.886405	1.14286	1	0.377964	0
Quel girasole è blu	36_AP_A	2.42857	2	1.51186	1.57143	1	0.786796	1.16667	1	0.408248	0
Quel latte è nero	37_AP_A	2.22222	2	0.666667	2.875	3	1.24642	1.33333	1	0.516398	0
Quel gelato è bollente	38_AP_A	1.5	1.5	0.547723	1.83333	1.5	1.16905	1	1	0	0
Quel tagliere è aperto	39_AP_A	1.33333	1	0.516398	2.83333	2.5	1.47196	1	1	0	0
Quel giubbotto è arcuato	40_AP_A	2.14286	2	0.899735	2	2	1.1547	1	1	0	0
Quella mongolfiera è quadrata	41_AP_A	1.66667	1.5	0.816497	1.5	1.5	0.547723	1	1	0	0
Quella frittata è accecante	42_AP_A	1.42857	1	0.534522	1.57143	1	0.786796	1.14286	1	0.377964	0
